# Supplementary material for: Viral loads correlate with upregulation of PD-L1 and worse patient prognosis in Epstein–Barr Virus-associated gastric carcinoma
Source: PLoS One. 2019 Jan 29;14(1):e0211358. doi: 10.1371/journal.pone.0211358 (PMC6350976; doi:10.1371/journal.pone.0211358)
Supplement: S1 File — (XLSX) [file pone.0211358.s004.xlsx]

## Sheet: Sheet1
S1 File. Number of EBV foci in FISH analyses
Case/Cell line		Namalwa	SNU719	NCC24		Case 1	Case 1	Case 1	Case 1		Case 2	Case 2	Case 2		Case 3	Case 3	Case 3	Case 3		Case 4	Case 4	Case 4	Case 4		Case 5	Case 5		Case 6	Case 6	Case 6	Case 6		Case 7	Case 7	Case 7	Case 7		Case 8	Case 8	Case 8	Case 8		Case 9	Case 9	Case 9	Case 9
ROI						ROI1	ROI2	ROI3	ROI4		ROI1	ROI2	ROI3		ROI1	ROI2	ROI3	ROI4		ROI1	ROI2	ROI3	ROI4		ROI1	ROI2		ROI1	ROI2	ROI3	ROI4		ROI1	ROI2	ROI3	ROI4		ROI1	ROI2	ROI3	ROI4		ROI1	ROI2	ROI3	ROI4
Nucleus #
1		1	20	0		13	10	20	23		7	30	5		54	23	42	52		14	71	30	25		9	26		9	49	43	36		21	50	28	93		13	27	66	27		9	27	45	14
2		1	50	0		8	16	22	21		8	19	4		13	35	50	41		9	18	32	21		11	52		12	54	36	38		20	68	93	37		11	32	52	87		18	56	96	48
3		1	59	0		5	9	25	13		7	6	9		52	65	56	33		18	12	11	22		14	59		18	40	24	33		12	45	84	142		20	30	15	22		6	13	47	28
4		1	38	0		23	13	12	4		10	5	16		44	39	57	33		10	22	40	35		15	17		29	49	44	30		20	75	68	116		15	38	34	17		13	46	57	33
5		1	79	15		15	23	31	7		5	5	7		58	57	57	34		7	13	31	99		16	32		56	45	37	68		19	53	119	33		19	46	61	32		14	27	26	35
6		1	39	0		12	10	22	10		8	5	6		38	46	63	36		18	10	39	21		11	23		48	31	25	52		34	28	77	19		22	38	37	34		12	27	22	23
7		2	41	10		13	7	13	11		10	5	7		36	28	50	23		18	28	41	27		24	27		39	39	42	40		39	36	93	122		20	16	75	29		20	45	69	30
8		1	9	8		10	26	25	14		27	7	11		53	43	47	21		5	10	23	14		19	11		48	64	25	96		21	65	104	49		20	31	50	26		16	52	62	27
9		1	35	15		13	30	29	16		5	5	3		46	10	43	30		12	5	17	23		20	26		35	31	54	76		24	91	117	78		11	28	51	42		18	50	23	61
10		2	41	0		13	22	10	11		8	10	9		66	23	58	27		10	16	25	33		26	49		39	43	43	63		14	78	127	104		27	53	20	40		22	29	70	52
11		2	38	2		18	9	28	26		4	7	18		40	17	39	38		27	4	37	41		15	81		51	76	11	80		14	8	94	93		13	34	51	33		37	11	37	37
12		2	51	1		8	3	37	15		5	6	6		41	36	39	34		7	14	35	12		27	14		52	6	38	64		16	77	75	83		19	46	71	14		20	41	44	37
13		1	39	0		5	6	20	18		8	23	7		46	84	46	37		22	12	17	16		22	27		7	15	34	52		22	58	89	88		41	32	48	58		20	28	30	14
14		2	31	0		5	15	12	5		3	10	10		34	59	81	49		23	13	9	28		30	31		22	49	72	18		20	69	48	101		22	28	55	39		22	22	86	43
15		2	11	0		12	24	10	20		1	10	19		60	51	55	38		24	9	19	28		12	51		23	51	64	28		24	27	63	87		22	46	21	49		15	46	51	21
16		2	21	13		15	13	16	23		10	10	15		31	23	35	78		10	9	18	38		10	19		25	46	16	33		5	35	44	140		15	70	29	54		12	74	45	41
17		1	38	2		4	20	15	19		2	10	12		42	38	47	45		28	10	32	28		15	35		41	42	145	15		8	50	73	94		21	34	16	55		10	10	63	72
18		1	42	0		13	13	23	7		8	10	6		98	73	55	28		30	14	27	17		27	22		47	48	35	15		20	38	84	54		55	9	21	73		4	56	42	29
19		1	23	0		21	25	15	18		1	9	14		48	15	45	23		15	12	14	26		31	26		54	8	43	75		10	35	70	29		27	42	36	41		9	24	53	119
20		2	10	0		12	17	28	7		3	8	22		55	70	46	40		4	6	45	36		19	20		15	36	57	35		12	86	75	41		11	45	22	86		4	23	38	21
21		2	24	0		7	16	33	7		19	16	6		33	27	39	38		22	20	67	21		24	34		28	21	102	61		10	51	67	73		29	42	39	45		15	59	18	22
22		2	40	10		6	7	13	17		14	3	7		23	40	34	37		34	11	23	11		11	20		38	15	115	42		13	66	61	81		35	30	66	50		32	43	60	61
23		2	30	0		8	16	13	10		15	5	4		41	50	30	52		17	36	41	45		24	33		10	30	98	99		11	78	42	118		12	27	55	35		37	40	36	36
24		1	25	0		9	14	21	30		9	3	5		42	54	30	37		3	20	22	43		31	30		10	48	56	163		12	81	54	89		32	61	20	68		49	38	41	58
25		1	39	0		12	18	27	14		7	19	5		29	42	42	38		35	27	21	17		25	6		14	17	85	115		15	117	89	68		30	34	48	71		28	26	57	29
26		1	17	0		12	20	29	29		2	9	8		17	48	47	34		8	17	14	8		42	38		24	48	67	39		17	84	38	32		19	24	58	50		28	32	27	90
27		1	24	0		12	16	8	14		6	5	13		13	34	56	54		12	11	19	19		38	27		18	44	95	69		11	54	33	34		34	30	38	54		16	48	43	50
28		1	20	15		9	7	6	9		2	8	11		26	33	55	56		14	31	2	31		44	41		11	62	102	65		14	101	56	76		31	7	53	45		18	49	24	54
29		1	41	0		9	9	24	9		1	9	8		22	64	61	42		12	29	40	42		21	40		60	58	87	20		13	16	41	63		40	36	55	13		15	80	49	60
30		1	45	0		6	19	45	50		7	10	5		35	12	37	36		24	24	32	22		17	23		33	29	45	49		11	19	51	32		23	25	19	38		12	25	36	73
31		1	11	0		14	21	7	13		2	7	3		17	49	54	39		19	11	29	35		35	21		17	113	96	50		19	45	68	29		55	39	55	44		5	73	40	40
32		1	45	0		15	21	20	15		6	12	13		21	42	43	43		18	12	21	16		38	33		18	36	94	109		13	50	56	49		51	35	14	54		2	59	48	93
33		1	26	0		17	18	13	10		3	4	15		25	35	58	25		32	18	17	7		43	21		43	69	21	108		8	49	58	133		7	47	41	62		29	50	53	27
34		1	41	0		16	13	14	33		12	24	5		30	24	38	38		18	19	17	13		47	25		27	40	71	121		8	25	41	47		73	27	19	37		14	35	61	80
35		1	23	0		8	26	10	30		2	15	7		17	54	59	42		29	8	12	22		32	30		7	21	43	116		24	39	42	99		70	12	56	42		10	13	63	74
36		1	62	37		10	46	11	41		3	11	6		53	49	57	43		14	7	33	21		33	21		13	53	44	98		10	34	54	86		44	32	67	52		28	47	35	66
37		1	39	0		28	31	4	39		5	7	7		40	52	24	20		8	19	15			24	34		6	22	36	41		25	35	43	35		14	15	64	75		29	111	23	22
38		1	25	20		7	11	11	28		13	20	9		10	55	67	37		16	32				11	11		18	18	59	105		12	27	43	75		13	24	14	64		28	78	78	44
39		1	16	0		5	14	4	22		8	7	8		22	48	29	31		9	12				22	29		27	31	58	81		12	31	103	65		11	41	48	7		23	46	52	24
40		1	14	0		16	10	12	13		14	15	12		18	27	46	35		11	31				12	25		21	85	97	112		10	39	41	108		7	59	26	51		37	18	42	56
41		1	37	5		7	42	20	16		9	5	11		17	46	67	31		16	28				20	12		20	36	81	113		49	37	58	91		13	35	73	21		18	21	46	110
42		1	61	11		22	32	34	21		13	11	21		46	45	51	28		8	8				21	34		15	35	45	103		18	11	47	62		47	51	38	21		15	59	89	128
43		1		5		10		13	21		22	4	15		46	32	41			14	11				20	18		66	27	96			31	31	62	91		22		59	49		14	99	52	88
44		2		0		15		22	16		7	5	22		45	33	49			13	35				20	21		27	27	37			16	26	35	84		14		34	63		17	12	50	100
45		2		0		25		10	26		18	11	6		59	20	33								19			21	41	63			17	25	36	96		21		14			36	54	45	110
46		1		6		13		12	28		7	3	14		50	14	75								50			38	56				13	27	39	37		18		42			24	54	31	85
47		1	33.8095	0		21		21	27		25	8	5		40	28	60								22			35	33				12	36	50	103		21		70			27	57	77	128
48		1	15.5614	0		13		16	19			3	9		64	19	54								16			34	49				16	24		69		48					18		52	132
49		0.449093		0		37		16				8				29									33			20					8										17		74	96
50				0								12				53																	30												48	79
51				3
52				1
53				19
54				12
										All ROI				All ROI					All ROI					All ROI			All ROI					All ROI					All ROI					All ROI					All ROI
Total number of nucleus		48	42	54		49	42	49	48	188	47	50	48	145	48	50	48	42	188	44	44	37	36	161	49	44	93	49	48	45	42	184	50	48	47	48	193	48	42	47	44	181	49	47	50	50	196
Total number of EBV foci		61	1420	210		627	738	902	895	3162	391	479	466	1336	1856	1993	2347	1576	7772	717	785	967	963	3432	1168	1275	2443	1389	1986	2681	2826	8882	853	2330	3033	3628	9844	1258	1458	2016	1969	6701	942	2033	2456	2900	8331
Average		1.3	34	3.9		12.7959	17.5714	18.4082	18.6458	16.8191	8.31915	9.58	9.70833	9.21379	38.6667	39.86	48.8958	37.5238	41.3404	16.2955	17.8409	26.1351	26.75	21.3168	23.8367	28.9773	26.2688	28.3469	41.375	59.5778	67.2857	48.2717	17.06	48.5417	64.5319	75.5833	51.0052	26.2083	34.7143	42.8936	44.75	37.0221	19.2245	43.2553	49.12	58	42.5051
Standard deviation		0.45	16	7.3		6.53828	9.26084	9.03908	9.86179		6.17888	5.89739	5.06955		17.2508	16.7965	12.0305	10.6639		8.26756	11.8772	12.6143	15.9649		10.4669	13.7984		15.6119	19.8651	30.0745	35.78		8.44529	24.791	24.8717	31.8853		15.8745	13.3732	18.6224	19.024		9.99639	22.4833	17.9667	33.1429
